# Supplementary material for: DENND6A links Arl8b to a Rab34/RILP/dynein complex, regulating lysosomal positioning and autophagy
Source: Nat Commun. 2024 Jan 31;15:919. doi: 10.1038/s41467-024-44957-1 (PMC10830484; doi:10.1038/s41467-024-44957-1)
Supplement: Supplementary file 9 — Source Data [file 41467_2024_44957_MOESM9_ESM.xlsx]

## Sheet: Fig. 1C
GFP	EEA1	DENND6A-GFP	GFP-DENND6A
0.1	0.3	0.27	0.24
0.15	0.21	0.42	0.27
0.12	0.33	0.23	0.34
0.23	0.16	0.28	0.29
0.21	0.11	0.42	0.28
0.18	0.13	0.23	0.33
0.16	0.11	0.27	0.27
0.12	0.12	0.35	0.29
0.11	0.12	0.38	0.41
0.17	0.15	0.31	0.35
0.17	0.12	0.33	0.27
0.19	0.2	0.31	0.29
0.26	0.24	0.26	0.23
0.21	0.21	0.36	0.25
0.16	0.18	0.32	0.36
0.15	0.16	0.27	0.31
0.19	0.09	0.29	0.4
0.15	0.1	0.31	0.37
0.19	0.15	0.26	0.29
0.13	0.21	0.23	0.39
0.2	0.24	0.29	0.31
0.19	0.2	0.28	0.34
0.13	0.21	0.3	0.28
0.15	0.2	0.29	0.45
0.14	0.25	0.27	0.38
0.23	0.24	0.29	0.33
0.14	0.26	0.39	0.49
0.17	0.11	0.33	0.21
0.12	0.17	0.37	0.25
0.17	0.16	0.32	0.31

## Sheet: Fig. 1F
LAMP1								GAPDH							HA
DENND6A								VDAC
Catalase								FLAG

## Sheet: Fig. 2C
Distance	GFP																														DENND6A-GFP
100	1	1	1	1	1	1	1	1	1	1	1	1	1	1	1	1	1	1	1	1	1	1	1	1	1	1	1	1	1	1	1	1	1	1	1	1	1	1	1	1	1	1	1	1	1	1	1	1	1
90	0.928728	0.910492	0.907645	0.92284	0.855905	0.921052	0.911435	0.945916	0.919573	0.941563	0.881247	0.870707	0.920493	0.940785	0.924888	0.902061	0.903035	0.903202	0.895083	0.911696	0.872197	0.8424	0.921849	0.902596	0.890237	0.845344	0.896582	0.901131	0.849603	0.877667	0.954829	0.945876	0.963559	0.947428	0.96567	0.962467	0.897618	0.950797	0.933026	0.967623	0.945868	0.933718	0.933489	0.954843	0.951176	0.971352	0.9722	0.963828	0.941459
80	0.79725	0.763424	0.791612	0.804738	0.684127	0.829608	0.784264	0.84566	0.785802	0.860587	0.759967	0.720802	0.76688	0.846959	0.83223	0.79315	0.790569	0.797053	0.760712	0.798807	0.729943	0.714985	0.828776	0.776524	0.764389	0.651324	0.779762	0.776322	0.68508	0.754295	0.891704	0.858119	0.906451	0.859483	0.875126	0.900892	0.788999	0.871101	0.844036	0.91252	0.866948	0.847155	0.860473	0.867684	0.88209	0.932764	0.924762	0.9037	0.845194
70	0.63587	0.601402	0.664368	0.682787	0.573556	0.704865	0.643446	0.729578	0.64371	0.772061	0.636597	0.568615	0.605857	0.741021	0.703385	0.687088	0.682523	0.676676	0.607777	0.670196	0.592572	0.620082	0.717656	0.656438	0.628991	0.509149	0.660277	0.670144	0.523284	0.643162	0.814175	0.757232	0.82045	0.762422	0.771069	0.812655	0.679654	0.772786	0.747831	0.828949	0.763611	0.75518	0.776457	0.767866	0.789276	0.870143	0.828359	0.836838	0.746422
60	0.478401	0.476275	0.539154	0.565212	0.476157	0.583421	0.507548	0.605983	0.5126	0.661069	0.515322	0.519442	0.460456	0.616024	0.574849	0.57101	0.576534	0.543177	0.456046	0.533749	0.463393	0.503988	0.598224	0.521461	0.510076	0.410974	0.533354	0.554412	0.394497	0.530897	0.72809	0.658161	0.705891	0.677336	0.690561	0.706437	0.580341	0.669936	0.650928	0.73255	0.645205	0.656444	0.684615	0.675187	0.695194	0.778284	0.722758	0.766482	0.649486
50	0.369883	0.371234	0.438559	0.445717	0.391916	0.44631	0.372506	0.475316	0.404802	0.548902	0.396933	0.338262	0.340687	0.503534	0.443744	0.449074	0.438875	0.4291	0.347471	0.395571	0.346132	0.402397	0.477203	0.389335	0.395566	0.313387	0.400426	0.435768	0.288125	0.424941	0.627262	0.566951	0.580283	0.589266	0.597629	0.599165	0.507254	0.579927	0.554354	0.64367	0.529896	0.559591	0.599697	0.587855	0.603881	0.657171	0.599246	0.677722	0.551742
40	0.2693	0.277507	0.332468	0.326868	0.295582	0.31814	0.257904	0.339531	0.288969	0.409683	0.284517	0.236462	0.259718	0.368551	0.322365	0.341761	0.315074	0.318558	0.262946	0.274423	0.239806	0.309307	0.370937	0.270304	0.295113	0.236796	0.29661	0.325382	0.210934	0.302088	0.528891	0.479793	0.476008	0.499061	0.499353	0.494369	0.441521	0.504781	0.465716	0.548164	0.435219	0.486472	0.521551	0.5013	0.507084	0.533531	0.464879	0.593484	0.467257
30	0.194659	0.203842	0.239403	0.214268	0.216312	0.194824	0.178627	0.21954	0.208648	0.263387	0.192126	0.171127	0.177462	0.247465	0.229574	0.231656	0.206459	0.218499	0.181734	0.174746	0.16217	0.19629	0.260116	0.181956	0.197759	0.172957	0.203309	0.222404	0.156591	0.198886	0.427643	0.405181	0.395589	0.421583	0.420804	0.416386	0.374971	0.436198	0.389655	0.452427	0.351564	0.411369	0.440712	0.422145	0.409449	0.429337	0.372882	0.503205	0.389904
20	0.142507	0.131737	0.145941	0.147105	0.15519	0.113689	0.114763	0.13379	0.137327	0.119718	0.111538	0.121653	0.11574	0.145995	0.15296	0.132439	0.127667	0.126337	0.125994	0.114099	0.104436	0.117125	0.13697	0.114238	0.125248	0.12188	0.129495	0.137522	0.114368	0.115498	0.332718	0.335112	0.330818	0.343369	0.33913	0.349466	0.311784	0.361472	0.315272	0.357444	0.287459	0.329052	0.355733	0.336894	0.326058	0.339969	0.297107	0.393918	0.31051
10	0.0872776	0.0652161	0.0756436	0.0948943	0.0977744	0.0547977	0.0653038	0.0799478	0.0865454	0.0356672	0.0487115	0.0792718	0.0704641	0.0573228	0.0894571	0.0526491	0.0511862	0.0559156	0.0898895	0.0702701	0.059825	0.0619107	0.0643523	0.0707848	0.0608435	0.061489	0.0785819	0.0753477	0.0814165	0.0550923	0.255	0.272846	0.264421	0.279758	0.231765	0.288572	0.253489	0.290667	0.252015	0.254272	0.236883	0.25237	0.274099	0.245245	0.248338	0.263026	0.238034	0.282667	0.225502
0	0	0	0	0	0	0	0	0	0	0	0	0	0	0	0	0	0	0	0	0	0	0	0	0	0	0	0	0	0	0	0	0	0	0	0	0	0	0	0	0	0	0	0	0	0	0	0	0	0
[truncated: 41 more columns]

## Sheet: Fig. 2D
DENND6A
Low exposure
DENND6A
High exposure
GAPDH

## Sheet: Fig. 3D
Distance	GFP-FRB + Rapamycin																														GFP-FRB - Rapamycin
100	1	1	1	1	1	1	1	1	1	1	1	1	1	1	1	1	1	1	1	1	1	1	1	1	1	1	1	1	1	1	1	1	1	1	1	1	1	1	1	1	1	1	1	1	1	1	1	1	1
90	0.909324	0.941374	0.932562	0.95228	0.942654	0.937263	0.930454	0.934128	0.924674	0.946825	0.90019	0.931917	0.91984	0.944743	0.912776	0.908771	0.904428	0.907704	0.936863	0.948431	0.918839	0.933384	0.924198	0.938314	0.937739	0.898756	0.938743	0.929063	0.939273	0.92797	0.929223	0.91597	0.904081	0.932246	0.941551	0.917103	0.930554	0.914335	0.935914	0.956117	0.884018	0.92716	0.880938	0.932757	0.930375	0.925634	0.905037	0.923827	0.924871
80	0.787323	0.879495	0.850526	0.897691	0.879734	0.865484	0.849084	0.8271	0.835639	0.865763	0.793959	0.861699	0.820957	0.876159	0.817777	0.805836	0.806406	0.804646	0.86015	0.876667	0.823069	0.847151	0.840038	0.865908	0.874223	0.7718	0.86982	0.846153	0.86951	0.857491	0.838915	0.818789	0.803823	0.858467	0.874528	0.817056	0.851586	0.821425	0.857805	0.898865	0.764209	0.843331	0.731937	0.858871	0.853623	0.827411	0.784062	0.830436	0.829016
70	0.671118	0.810488	0.765158	0.824775	0.818714	0.785637	0.746603	0.691152	0.7364	0.761021	0.678989	0.787518	0.71461	0.787468	0.720858	0.700113	0.708054	0.701289	0.781235	0.789936	0.722505	0.75654	0.75278	0.788208	0.803781	0.644359	0.787083	0.76206	0.787634	0.770634	0.75075	0.714921	0.711479	0.788772	0.800726	0.691063	0.75697	0.733548	0.775228	0.829888	0.65266	0.745547	0.583213	0.774281	0.771561	0.72656	0.659725	0.736555	0.71379
60	0.575701	0.738023	0.695094	0.738266	0.750455	0.699112	0.635532	0.569823	0.631313	0.638693	0.571828	0.707823	0.609693	0.709773	0.623366	0.591899	0.612373	0.603944	0.705021	0.68688	0.614083	0.663941	0.647699	0.709007	0.71489	0.513987	0.706524	0.673577	0.708043	0.678288	0.673579	0.595399	0.618326	0.720206	0.708475	0.56096	0.645382	0.643293	0.688117	0.753054	0.540423	0.645803	0.449669	0.679996	0.686594	0.622567	0.536832	0.647832	0.594558
50	0.474749	0.656971	0.616626	0.645677	0.675288	0.606175	0.518565	0.459128	0.519399	0.523714	0.464373	0.62885	0.484549	0.635054	0.52594	0.491317	0.521673	0.511273	0.623764	0.568484	0.501874	0.566185	0.536545	0.611072	0.62876	0.396816	0.615949	0.568785	0.616127	0.578631	0.589293	0.482477	0.521803	0.645117	0.612478	0.453486	0.546105	0.551791	0.595254	0.666553	0.43474	0.555832	0.320007	0.591967	0.599937	0.514165	0.433125	0.552248	0.49735
40	0.39083	0.575186	0.543177	0.561487	0.601684	0.51157	0.403503	0.351325	0.403728	0.40557	0.367898	0.558158	0.373278	0.547692	0.43344	0.394926	0.434701	0.429212	0.540515	0.462474	0.38829	0.454239	0.43245	0.514443	0.546913	0.303221	0.526626	0.454348	0.511478	0.48082	0.509065	0.362463	0.430341	0.568992	0.530732	0.350046	0.460148	0.457216	0.50888	0.586742	0.322868	0.459031	0.212353	0.506131	0.504894	0.406149	0.350064	0.452122	0.421169
30	0.31181	0.494506	0.474591	0.482238	0.529094	0.424147	0.296781	0.262272	0.301509	0.302383	0.286398	0.490744	0.261735	0.467097	0.342363	0.302961	0.35659	0.357752	0.462463	0.374403	0.292395	0.352873	0.342934	0.422138	0.461537	0.227549	0.441956	0.337002	0.409433	0.387283	0.42022	0.252134	0.354795	0.504843	0.456551	0.258513	0.38646	0.379875	0.426119	0.508561	0.215794	0.369367	0.139194	0.432791	0.410202	0.30027	0.278206	0.349116	0.354684
20	0.253701	0.416869	0.414418	0.397658	0.456496	0.336416	0.219347	0.188836	0.215138	0.212672	0.209816	0.425608	0.165494	0.398686	0.258499	0.219974	0.284712	0.294784	0.388769	0.294325	0.213422	0.270275	0.261463	0.33995	0.373421	0.14993	0.357703	0.223376	0.310127	0.287842	0.332007	0.168292	0.280438	0.439021	0.392833	0.19638	0.317121	0.313486	0.35461	0.428317	0.14462	0.286645	0.086208	0.356889	0.331411	0.205984	0.209692	0.2459	0.290538
10	0.202279	0.341647	0.360921	0.314657	0.383249	0.263958	0.147195	0.124271	0.152966	0.128296	0.150415	0.361193	0.090328	0.329314	0.181899	0.149093	0.219334	0.240625	0.320272	0.221888	0.145671	0.201765	0.187486	0.271527	0.287402	0.09637	0.289136	0.129668	0.216824	0.206882	0.253803	0.115867	0.201511	0.371152	0.333352	0.149505	0.252825	0.253659	0.281905	0.346806	0.096714	0.212666	0.054684	0.270093	0.251708	0.127022	0.152251	0.148106	0.221583
0	0	0	0	0	0	0	0	0	0	0	0	0	0	0	0	0	0	0	0	0	0	0	0	0	0	0	0	0	0	0	0	0	0	0	0	0	0	0	0	0	0	0	0	0	0	0	0	0	0
[truncated: 12 more columns]

## Sheet: Fig. 3E
Distance	DENND6A-GFP-FRB + Rapamycin																														DENND6A-GFP-FRB - Rapamycin
100	1	1	1	1	1	1	1	1	1	1	1	1	1	1	1	1	1	1	1	1	1	1	1	1	1	1	1	1	1	1	1	1	1	1	1	1	1	1	1	1	1	1	1	1	1	1	1	1	1
90	0.952151	0.949502	0.966427	0.961775	0.96453	0.96638	0.96723	0.955016	0.977545	0.949637	0.96952	0.964367	0.973633	0.972917	0.959015	0.951431	0.961851	0.966213	0.976755	0.94975	0.936908	0.922659	0.950911	0.949115	0.942088	0.924602	0.934776	0.958447	0.961808	0.967243	0.946694	0.920781	0.927232	0.936443	0.942584	0.947733	0.905495	0.924269	0.955239	0.903718	0.932826	0.918573	0.937467	0.90397	0.933714	0.946729	0.929199	0.922857	0.907742
80	0.897322	0.887908	0.916045	0.903603	0.919353	0.92879	0.92576	0.908181	0.95399	0.887163	0.9364	0.924747	0.945741	0.936716	0.918057	0.884074	0.907847	0.920975	0.948693	0.884852	0.863988	0.842645	0.894074	0.8944	0.875384	0.849037	0.8458	0.906916	0.918778	0.929136	0.877984	0.832064	0.830723	0.854256	0.877313	0.880816	0.784785	0.836762	0.895317	0.79384	0.855802	0.816759	0.86566	0.798876	0.85239	0.884322	0.857443	0.825142	0.784889
70	0.840862	0.821576	0.860469	0.83474	0.864779	0.884687	0.879337	0.860329	0.926125	0.82074	0.901732	0.88268	0.910748	0.88946	0.878593	0.793624	0.837158	0.867684	0.919261	0.814877	0.7886	0.756217	0.831671	0.831913	0.807104	0.779234	0.746873	0.849061	0.870691	0.881031	0.792983	0.745794	0.726676	0.76794	0.798984	0.807135	0.642855	0.740191	0.831987	0.673992	0.77062	0.71415	0.784325	0.686233	0.763738	0.815273	0.782366	0.717561	0.672714
60	0.783569	0.753003	0.796827	0.761931	0.802957	0.830917	0.8315	0.809377	0.895752	0.752985	0.86298	0.841105	0.866374	0.831771	0.839347	0.687983	0.747039	0.810716	0.885747	0.740088	0.70043	0.655791	0.76756	0.764279	0.736263	0.715088	0.65546	0.793824	0.811267	0.81465	0.699385	0.661486	0.625583	0.680247	0.71751	0.729043	0.497066	0.634069	0.756809	0.554227	0.681607	0.618184	0.698215	0.569559	0.668266	0.739597	0.695544	0.607764	0.574007
50	0.72405	0.684462	0.732364	0.684449	0.735427	0.77025	0.780253	0.754576	0.8569	0.682025	0.817944	0.796469	0.812575	0.767231	0.79803	0.586091	0.65176	0.748369	0.849369	0.664268	0.605791	0.544245	0.70263	0.691478	0.65992	0.649434	0.540209	0.73124	0.748109	0.750415	0.607973	0.572446	0.509458	0.587721	0.633273	0.645367	0.358629	0.525851	0.668671	0.444591	0.593047	0.521292	0.607862	0.466277	0.56787	0.659287	0.602534	0.494853	0.48178
40	0.660962	0.612044	0.65998	0.601809	0.66668	0.697054	0.723863	0.694035	0.803499	0.609996	0.764648	0.742694	0.753623	0.70673	0.758376	0.473098	0.559906	0.684263	0.809163	0.585624	0.508499	0.437204	0.633204	0.613239	0.585069	0.575201	0.427582	0.667447	0.672225	0.67979	0.510787	0.49393	0.383372	0.505016	0.543346	0.554248	0.246018	0.418282	0.570375	0.338625	0.504168	0.426822	0.514647	0.387825	0.465382	0.57603	0.505419	0.380925	0.395763
30	0.589314	0.531613	0.583129	0.517971	0.597306	0.620531	0.662791	0.630763	0.741919	0.538347	0.706582	0.69232	0.690393	0.651818	0.715514	0.369464	0.467155	0.627073	0.761882	0.50465	0.41365	0.327724	0.561057	0.534056	0.508078	0.504294	0.339563	0.606418	0.573741	0.61159	0.415598	0.416561	0.268177	0.435751	0.450872	0.459108	0.16981	0.312667	0.456691	0.232716	0.415773	0.343937	0.422339	0.319488	0.359431	0.490444	0.414817	0.270872	0.314063
20	0.511629	0.45647	0.503555	0.437882	0.522477	0.540535	0.604175	0.563421	0.666247	0.470045	0.643975	0.641655	0.62999	0.604784	0.672076	0.283224	0.374713	0.578473	0.708354	0.42998	0.321508	0.229643	0.489423	0.452587	0.424054	0.431936	0.271609	0.544353	0.472038	0.548948	0.327987	0.333249	0.17869	0.372248	0.364764	0.361726	0.1066	0.211893	0.333897	0.153817	0.333438	0.281499	0.332436	0.257506	0.254014	0.40379	0.333205	0.17605	0.242125
10	0.439516	0.377561	0.417678	0.355683	0.444326	0.457899	0.545998	0.48685	0.566936	0.406764	0.577799	0.580637	0.574502	0.55243	0.628914	0.201234	0.286762	0.534329	0.640304	0.352792	0.23456	0.147837	0.409013	0.367463	0.339193	0.352934	0.221761	0.467223	0.364839	0.482733	0.24628	0.257711	0.107501	0.309558	0.283309	0.272362	0.049108	0.125233	0.222191	0.105339	0.257719	0.225626	0.248798	0.198096	0.145147	0.315291	0.259109	0.111434	0.180139
0	0	0	0	0	0	0	0	0	0	0	0	0	0	0	0	0	0	0	0	0	0	0	0	0	0	0	0	0	0	0	0	0	0	0	0	0	0	0	0	0	0	0	0	0	0	0	0	0	0
[truncated: 10 more columns]

## Sheet: Fig. 5A
DENND6A-GFP
Ponceau S

## Sheet: Fig. 5B
GST-Rab34 QL	GST-Rab34 TN
0.458882	0.80126
0.531881	0.725595
0.388976	0.877188
0.471668	0.719133

## Sheet: Fig. 5C
Active Rab34					Rab34 (SM)						HSC70 (SM)
RILP (Ponceau S)
					DENND6A-GFP (SM)
					GFP (SM)

## Sheet: Fig. 5D
GFP		DENND6A-GFP
1.0723		1.34851
1.15568		1.39793
1.08113		1.47345

[truncated: 34 more sheets: Fig. 5E, Fig. 5H, Fig. 5I, Fig. 5K, FIg. 6A, FIg. 6B, FIg. 6F, Fig. 7A, Fig. 7B, Fig. 7C, Fig. 7E, Fig. 7G, Fig. 7H, Fig. 8B, Fig. 8C, Fig. 8D, Fig. 8F, Supp Fig. 1C, Supp Fig. 2, Supp Fig. 4 …]
